# Supplementary material for: Severity and Diurnal Improvement of Morning Stiffness Independently Associate with Tenosynovitis in Patients with Rheumatoid Arthritis
Source: PLoS One. 2016 Nov 16;11(11):e0166616. doi: 10.1371/journal.pone.0166616 (PMC5113064; doi:10.1371/journal.pone.0166616)
Supplement: S1 File — (XLSX) [file pone.0166616.s001.xlsx]

## Sheet: Sheet1
Case_No	Sex	Age	AutoimmuneDisease	AutoimmuneDiseaseDetail	ACPA	RF	Duration_Month	SJC_11	SJC_28	TJC_11	TJC_28	PtGlobalVAS	PhGlobalVAS	CRP	DAS28	SDAI	Prednisolone	Prednisolone_dose	MTX	MTX_dose	SASP	Buc	Tacrolimus	Others	TNF	TCZ	ABT	CS_DMARD	NSAIDs	Stiffness_Duration	StiffnessVAS_0	StiffnessVAS_25	StiffnessVAS_25_improve	StiffnessVAS_50	StiffnessVAS_50_improve	StiffnessVAS_100	StiffnessVAS_100_improve	IP	PIP2	PIP3	PIP4	PIP5	MCP1	MCP2	MCP3	MCP4	MCP5	Wrist	Articular_GS_TotalScore
1	Male	52	No		Positive	Positive	11	3	3	5	5	55	60	0.2	3.86	19.7	No	-99	Yes	8	No	No	No	No	No	No	No	Yes	Yes	120	45	20	25	17	28	15	30	0	3	0	0	2	0	0	0	0	0	0	5
2	Female	64	No		Negative	Positive	1	2	4	0	0	55	45	2.1	3.4	16.1	No	-99	No	-99	No	No	No	No	No	No	No	No	Yes	60	80	50	30	24	56	16	64	0	0	0	0	0	0	2	1	1	0	3	7
3	Female	51	No		Positive	Positive	54	1	2	1	1	20	15	0	2.2	6.5	No	-99	No	-99	No	No	No	No	Yes	No	No	Yes	No	30	50	10	40	0	50	0	50	0	0	0	0	0	0	0	0	0	0	2	2
4	Female	77	No		Positive	Positive	84	1	3	0	2	25	20	0.2	2.98	9.7	Yes	2.5	Yes	10	No	No	No	No	No	No	No	Yes	Yes	0	0	0	0	0	0	0	0	0	0	0	0	0	0	1	1	0	0	2	6
5	Female	61	No		Positive	Positive	72	1	3	1	3	50	30	0.8	3.91	14.8	No	-99	No	-99	No	No	No	No	No	No	No	No	Yes	0	0	0	0	0	0	0	0	0	0	0	0	0	3	0	0	0	0	0	3
6	Female	38	Yes	Chromic thyroiditis	Positive	Positive	24	5	11	3	6	50	65	3.4	5.24	31.9	No	-99	No	-99	No	No	No	No	No	No	No	No	Yes	15	35	0	35	0	35	0	35	2	3	3	0	3	0	0	0	0	3	3	15
7	Female	70	No		Positive	Positive	14	3	3	3	5	50	50	0	3.4	18	No	-99	Yes	10	Yes	No	No	No	No	No	No	Yes	Yes	15	45	0	45	0	45	0	45	0	0	0	0	0	0	0	0	0	0	0	2
8	Male	51	No		Positive	Positive	132	1	1	0	0	25	35	0	1.59	7	Yes	1	Yes	8	No	No	No	No	No	No	No	Yes	No	0	0	0	0	0	0	0	0	1	0	0	0	0	0	0	3	0	0	0	4
9	Female	69	No		Positive	Positive	65	0	0	0	1	15	5	0.1	1.98	3.1	No	-99	Yes	10	No	No	No	No	Yes	No	No	Yes	Yes	30	75	10	65	0	75	0	75	0	0	0	0	0	0	0	0	0	0	0	0
10	Female	51	No		Positive	Positive	26	2	2	0	2	90	90	3.8	4.73	25.8	Yes	5	Yes	10	No	No	No	No	Yes	No	No	Yes	Yes	840	70	70	0	70	0	70	0	0	2	0	0	0	0	0	0	0	0	2	10
11	Female	72	No		Negative	Positive	10	1	1	1	3	50	30	2.9	4.13	14.9	No	-99	No	-99	No	No	No	No	No	No	No	No	Yes	30	65	6	59	0	65	0	65	0	0	0	0	0	0	0	0	0	0	0	1
12	Female	65	No		Positive	Positive	37	4	12	2	6	80	50	0.3	4.92	31.3	No	-99	Yes	16	No	No	No	No	No	No	No	Yes	Yes	180	95	92	3	91	4	86	9	0	0	0	0	0	0	0	0	0	0	0	0
13	Male	84	Yes	SS	Positive	Positive	11	10	22	1	4	85	70	2.4	5.74	43.9	No	-99	No	-99	No	No	No	No	No	No	No	No	No	30	90	8	82	0	90	0	90	0	1	0	0	2	1	0	2	0	0	2	9
14	Female	40	No		Positive	Positive	2	2	3	3	14	20	40	0.7	4.57	23.7	No	-99	No	-99	No	No	No	No	No	No	No	No	No	120	100	63	37	30	70	10	90	0	0	0	0	0	0	0	1	1	0	0	3
15	Female	69	No		Positive	Positive	120	1	1	0	0	50	20	1.8	3	9.8	Yes	2.5	Yes	8	Yes	No	No	No	No	No	No	Yes	Yes	0	0	0	0	0	0	0	0	0	0	0	0	0	0	0	0	0	0	0	1
16	Female	70	Yes	SS	Negative	Negative	8	0	0	0	1	70	65	1.9	3.58	16.4	No	-99	Yes	8	No	No	No	No	No	No	No	Yes	No	0	0	0	0	0	0	0	0	0	0	0	0	0	0	0	0	0	0	2	3
17	Female	55	No		Positive	Positive	216	1	1	1	1	25	15	0.2	2.55	6.2	Yes	3	Yes	12	No	No	No	No	No	No	No	Yes	Yes	30	60	5	55	0	60	0	60	0	0	0	0	0	0	0	0	0	0	0	0
18	Female	60	No		Positive	Positive	66	0	0	1	1	5	10	0.1	1.84	2.6	Yes	1	No	-99	No	Yes	No	No	No	No	No	Yes	Yes	0	0	0	0	0	0	0	0	0	0	0	0	0	0	0	0	0	0	0	1
19	Female	40	No		Positive	Positive	52	0	2	0	0	40	40	0.3	2.42	10.3	Yes	1	No	-99	Yes	No	No	No	Yes	No	No	Yes	Yes	0	0	0	0	0	0	0	0	0	0	0	0	0	0	0	0	0	0	0	2
20	Female	71	No		Positive	Positive	360	3	4	0	0	20	10	0	1.8	7	Yes	5	No	-99	Yes	No	No	No	No	No	No	Yes	Yes	60	55	10	45	0	55	0	55	0	0	0	0	0	0	0	0	0	0	1	6
21	Male	59	No		Positive	Positive	19	3	5	0	0	10	10	0	1.73	7	No	-99	Yes	6	No	No	No	No	No	No	No	Yes	No	180	55	49	6	45	10	40	15	0	0	0	0	0	0	0	0	0	0	0	2
22	Female	64	No		Positive	Positive	168	1	1	1	2	5	10	0	2.1	4.5	No	-99	Yes	6	No	No	No	No	No	No	No	Yes	No	15	70	0	70	0	70	0	70	0	0	0	0	0	0	0	0	0	0	0	1
23	Female	68	No		Negative	Positive	12	1	1	1	1	20	30	0	2.08	7	No	-99	Yes	6	No	No	No	No	No	No	No	Yes	No	60	60	25	35	13	47	9	51	0	0	0	0	0	0	2	0	0	0	0	2
24	Female	55	No		Negative	Negative	5	0	0	2	4	35	25	0	2.57	10	No	-99	No	-99	Yes	No	No	No	No	No	No	Yes	No	15	45	0	45	0	45	0	45	0	0	0	0	0	0	0	0	0	0	0	1
25	Female	64	No		Negative	Negative	5	0	0	0	0	20	10	0	1.24	3	Yes	5	No	-99	Yes	No	No	No	No	No	No	Yes	No	5	10	0	10	0	10	0	10	0	0	0	0	0	0	0	0	0	0	0	0
26	Female	73	No		Positive	Positive	600	7	13	4	7	75	85	1.33	5.46	37.3	Yes	5	No	-99	Yes	No	No	No	No	No	No	Yes	Yes	120	90	28	62	20	70	13	77	2	2	2	1	2	2	2	3	1	1	1	26
27	Female	73	No		Negative	Negative	12	5	9	2	4	40	40	0	3.48	21	No	-99	No	-99	Yes	No	No	No	No	No	No	Yes	Yes	10	10	0	10	0	10	0	10	0	0	0	0	0	0	0	0	0	0	1	4
28	Female	61	No		Negative	Negative	24	1	3	1	7	75	80	4.31	5.34	29.8	No	-99	No	-99	Yes	No	No	No	No	No	No	Yes	No	15	30	0	30	0	30	0	30	0	0	0	0	0	1	0	0	0	0	3	6
29	Female	69	No		Negative	Negative	42	2	2	0	0	35	25	0	1.85	8	No	-99	No	-99	No	Yes	No	No	No	No	No	Yes	No	15	30	0	30	0	30	0	30	0	0	0	0	0	0	0	0	0	0	0	1
30	Female	73	No		Positive	Positive	24	0	1	0	1	15	25	1.09	2.9	7.1	Yes	1	No	-99	Yes	No	No	No	No	No	No	Yes	No	0	0	0	0	0	0	0	0	0	0	0	0	0	0	0	0	0	0	0	0
31	Female	51	No		Negative	Negative	360	0	0	1	1	35	40	0	2.01	8.5	Yes	5	Yes	10	No	No	No	No	No	No	No	Yes	Yes	0	0	0	0	0	0	0	0	0	0	3	0	0	0	2	0	0	0	0	6
32	Female	81	No		Positive	Positive	48	1	1	1	3	50	50	0	2.91	14	No	-99	Yes	6	No	No	No	No	Yes	No	No	Yes	No	15	25	0	25	0	25	0	25	0	0	0	0	0	0	2	0	0	0	0	5
33	Female	77	No		Negative	Negative	7	4	6	1	1	25	20	0	2.56	11.5	No	-99	No	-99	Yes	No	No	No	No	No	No	Yes	Yes	30	80	0	80	0	80	0	80	0	0	0	0	0	0	1	0	0	0	0	5
34	Female	65	No		Positive	Positive	8	0	0	1	2	40	35	0	2.31	9.5	No	-99	Yes	10	No	No	No	No	No	No	No	Yes	No	0	0	0	0	0	0	0	0	0	0	0	0	0	0	2	0	0	0	0	4
35	Female	56	No		Positive	Positive	32	1	1	0	0	15	10	0	1.45	3.5	No	-99	Yes	12	No	No	No	No	Yes	No	No	Yes	No	5	5	0	5	0	5	0	5	0	0	0	0	0	0	0	0	0	0	0	2
36	Female	71	No		Positive	Positive	29	2	3	0	0	10	10	0	1.58	5	No	-99	Yes	8	Yes	No	No	No	No	No	No	Yes	No	5	5	0	5	0	5	0	5	0	0	0	0	0	0	0	0	0	0	0	0
37	Female	60	No		Positive	Positive	17	0	0	0	0	5	5	0	1.03	1	No	-99	Yes	8	No	No	No	No	No	No	No	Yes	No	5	5	0	5	0	5	0	5	0	0	0	0	0	0	0	0	0	0	0	0
38	Male	46	No		Negative	Negative	18	7	11	7	14	75	80	0	5.03	40.5	No	-99	Yes	10	No	No	No	No	No	No	No	Yes	Yes	120	90	30	60	14	76	5	85	0	3	3	2	2	2	2	2	0	0	2	21
39	Female	48	No		Positive	Positive	39	0	0	0	0	35	25	0	1.45	6	No	-99	Yes	8	No	No	No	No	No	Yes	No	Yes	Yes	5	5	0	5	0	5	0	5	0	0	0	0	0	0	0	0	0	0	0	0
40	Male	60	No		Positive	Positive	36	0	0	0	0	15	20	0	1.17	3.5	No	-99	No	-99	No	Yes	No	No	No	No	No	Yes	No	30	28	6	22	5	23	4	24	0	0	0	0	0	0	0	0	0	0	0	0
41	Male	85	No		Positive	Positive	13	2	3	1	1	15	15	0.48	2.85	7.5	No	-99	No	-99	No	No	No	No	No	No	Yes	Yes	No	15	30	0	30	0	30	0	30	0	0	0	0	0	0	0	0	0	0	2	3
42	Male	45	No		Positive	Positive	1	7	15	2	3	80	85	4.28	5.5	38.8	No	-99	No	-99	No	No	No	No	No	No	No	No	No	60	70	26	44	15	55	5	65	0	2	2	2	3	2	1	0	0	0	2	18
43	Female	60	Yes	SS	Positive	Positive	168	1	1	0	0	25	25	0	1.59	6	No	-99	No	-99	No	No	No	No	No	No	No	No	No	30	100	15	85	0	100	0	100	0	0	0	0	0	0	0	0	0	0	0	0
44	Female	54	Yes	SS, Harada	Negative	Positive	168	4	4	0	0	65	65	0.4	3.01	17.4	No	-99	No	-99	No	No	No	Yes	No	No	No	Yes	No	180	50	45	5	40	10	0	50	0	0	0	0	0	0	0	0	0	0	0	3
45	Female	75	No		Positive	Positive	9	5	9	1	4	25	25	0.4	3.85	18.4	No	-99	No	-99	No	No	No	No	No	No	No	No	No	180	45	35	10	30	15	25	20	0	0	0	2	0	2	2	2	0	0	1	7
46	Male	49	No		Positive	Positive	84	0	0	0	0	10	20	0.5	1.75	3.5	No	-99	Yes	12	No	No	No	No	No	No	No	Yes	No	120	26	18	8	5	21	0	26	0	0	0	0	0	0	0	0	0	0	0	0
47	Female	71	No		Positive	Positive	1	9	9	8	9	55	85	0.9	5.08	32.9	No	-99	No	-99	No	No	No	No	No	No	No	No	No	180	55	48	7	43	12	30	25	0	1	0	0	0	0	2	0	0	0	2	7
48	Male	20	No		Positive	Positive	2	0	0	0	2	50	40	0.6	3.15	11.6	Yes	5	Yes	8	No	No	No	No	No	No	No	Yes	No	0	0	0	0	0	0	0	0	0	0	0	0	0	0	0	0	0	0	1	1
49	Female	61	No		Positive	Positive	132	4	4	0	0	40	40	0.8	2.87	12.8	Yes	3	Yes	14	No	No	No	No	No	No	No	Yes	Yes	60	55	10	45	5	50	5	50	0	0	0	0	0	0	1	0	0	2	0	11
50	Female	64	Yes	SS	Positive	Positive	24	4	6	0	0	55	45	2.2	3.54	18.2	Yes	7	No	-99	Yes	No	No	No	No	No	No	Yes	Yes	15	59	0	59	0	59	0	59	0	0	0	0	0	0	0	0	0	0	2	6
51	Male	56	No		Positive	Positive	3	2	4	2	4	60	55	2.4	4.64	21.9	Yes	10	Yes	10	No	No	No	No	No	No	No	Yes	Yes	180	73	64	9	48	25	12	61	0	0	0	0	0	0	1	1	0	0	0	9
52	Female	48	Yes	Basedow	Positive	Positive	3	5	8	2	3	36	51	5.1	4.65	24.8	No	-99	Yes	14	No	No	No	No	No	No	No	Yes	Yes	180	59	0	59	0	59	0	59	0	2	2	0	1	0	3	0	1	0	1	13
53	Female	56	No		Positive	Positive	108	3	8	3	6	75	65	0.2	4.57	28.2	No	-99	Yes	1	Yes	Yes	No	No	No	No	No	Yes	Yes	60	80	48	32	35	45	22	58	0	0	0	0	0	3	0	3	0	2	3	11
54	Male	71	No		Positive	Positive	2	1	3	0	0	50	70	3.6	3.44	18.6	No	-99	No	-99	No	No	No	No	No	No	No	No	Yes	180	60	50	10	41	19	23	37	0	0	0	0	0	0	0	0	0	0	2	2
55	Male	48	No		Negative	Negative	19	2	4	0	0	5	15	0.1	1.84	6.1	No	-99	No	-99	Yes	No	No	No	No	No	No	Yes	No	30	60	8	52	2	58	2	58	0	0	0	0	0	0	0	0	0	0	0	3
56	Female	75	No		Positive	Positive	18	1	4	3	8	85	50	0.2	4.69	25.7	Yes	6	Yes	12	Yes	No	No	No	No	No	No	Yes	Yes	0	0	0	0	0	0	0	0	0	0	0	0	0	0	0	0	0	0	0	2
57	Female	47	No		Positive	Positive	39	2	2	2	3	32	31	0	2.77	11.3	No	-99	Yes	8	No	No	No	No	No	Yes	No	Yes	Yes	10	23	5	18	1	22	0	23	0	0	0	0	0	0	1	1	0	0	1	8
58	Female	73	No		Positive	Positive	96	2	3	1	1	15	15	0.48	2.85	7.5	Yes	4	Yes	6	No	No	No	No	No	No	Yes	Yes	No	960	33	33	0	32	1	32	1	0	0	0	0	0	0	1	0	0	0	0	3
59	Female	54	No		Positive	Positive	39	1	2	0	0	11	14	0.4	2.09	4.9	Yes	2	No	-99	Yes	No	Yes	No	No	No	No	Yes	No	2	32	0	32	0	32	0	32	0	0	0	0	0	0	0	0	0	0	0	3
60	Male	46	No		Positive	Positive	18	1	3	1	4	43	35	1.1	4.06	15.9	No	-99	Yes	16	No	No	No	No	No	No	No	Yes	Yes	65	54	30	24	11	43	2	52	0	1	1	0	1	1	0	0	0	0	1	8
61	Female	31	No		Negative	Negative	3	2	4	2	6	36	15	0.4	3.98	15.5	No	-99	No	-99	No	No	No	No	No	No	No	No	Yes	48	50	50	0	45	5	35	15	0	0	0	0	0	1	0	1	0	0	0	6
62	Female	44	Yes	Chromic thyroiditis	Positive	Positive	4	5	8	4	6	67	70	3.8	5.38	31.5	No	-99	No	-99	No	No	No	No	No	No	No	No	Yes	36	54	13	41	0	54	0	54	0	0	1	0	0	1	2	1	0	1	2	11
63	Female	66	Yes	Dermatomyositis	Positive	Positive	6	4	9	3	6	69	43	2.9	5.36	29.1	No	-99	No	-99	No	No	No	No	No	No	No	No	Yes	36	60	16	44	3	57	3	57	0	1	0	1	0	0	1	1	0	1	1	10
64	Male	29	No		Positive	Positive	5	1	2	1	3	30	24	0.5	3.39	10.9	No	-99	No	-99	No	No	No	No	No	No	No	No	No	0	0	0	0	0	0	0	0	0	0	1	0	0	0	0	0	0	0	0	2
65	Female	59	No		Positive	Positive	23	0	0	1	2	20	5	0	2.03	4.5	No	-99	Yes	14	No	No	No	No	No	Yes	No	Yes	No	45	7	0	7	0	7	0	7	0	0	0	0	0	0	0	0	0	0	0	2
66	Female	67	Yes	Scleroderma	Positive	Positive	108	1	2	2	5	47	39	0	3.27	15.6	Yes	3	No	-99	No	No	Yes	No	No	Yes	No	Yes	Yes	960	29	27	2	28	1	27	2	0	0	0	0	0	0	0	0	0	0	0	1
67	Female	41	No		Positive	Positive	60	2	4	2	4	55	48	1	4.27	19.3	No	-99	Yes	12	Yes	No	No	No	No	No	No	Yes	Yes	90	48	25	23	10	38	2	46	0	1	1	0	1	0	1	1	1	0	0	8
68	Female	79	No		Positive	Positive	47	1	1	0	1	11	12	0.1	2.2	4.4	No	-99	Yes	4	No	No	No	No	Yes	No	No	Yes	Yes	0	0	0	0	0	0	0	0	0	0	0	0	0	0	0	0	0	0	1	2
69	Female	47	Yes	SS	Negative	Positive	20	0	0	2	6	52	21	0.3	3.56	13.6	No	-99	Yes	8	No	No	No	No	No	No	No	Yes	Yes	240	41	36	5	29	12	27	14	0	0	0	0	0	0	0	0	0	0	0	0
70	Female	40	No		Positive	Positive	60	1	0	2	3	31	19	0.2	2.76	8.2	No	-99	Yes	12	No	No	No	No	No	No	No	Yes	Yes	60	13	0	13	0	13	0	13	0	0	0	0	0	0	0	0	0	0	0	2
71	Female	19	No		Positive	Positive	96	1	2	1	2	39	40	0.9	3.52	12.8	Yes	5	Yes	10	No	No	No	No	Yes	No	No	Yes	Yes	30	23	4	19	0	23	0	23	0	0	0	1	0	0	0	0	0	0	0	3
72	Female	34	No		Positive	Positive	45	0	0	0	0	2	2	0.1	1.24	0.5	No	-99	Yes	10	No	No	No	No	No	No	No	Yes	No	0	4	4	0	4	0	4	0	0	0	0	0	0	0	0	0	0	0	0	0
73	Male	75	No		Positive	Positive	6	4	9	2	5	34	47	0.5	4.17	22.6	Yes	5	No	-99	Yes	No	No	No	No	No	No	Yes	Yes	45	14	8	6	4	10	4	10	0	0	0	0	0	0	0	0	0	0	0	5
74	Female	65	No		Positive	Positive	4	2	4	2	3	42	39	1.2	4	16.3	No	-99	No	-99	No	No	No	No	No	No	No	No	No	15	49	5	44	0	49	2	47	0	1	1	0	0	0	2	1	0	0	1	5
75	Female	33	No	SLE	Positive	Positive	44	1	2	3	6	40	39	0.4	3.87	16.3	No	-99	Yes	6	No	No	Yes	No	No	No	Yes	Yes	Yes	8	5	3	2	2	3	1	4	0	0	0	0	0	0	0	0	0	0	0	1
76	Female	70	No		Negative	Negative	2	0	1	1	10	73	52	4.4	5.4	27.9	No	-99	No	-99	No	No	No	No	No	No	No	No	Yes	240	55	34	21	6	49	2	53	0	0	0	0	0	0	1	0	0	0	0	2
[truncated: 35 more columns]
